# Supplementary material for: Effect of Exercise Modality on Heart Rate Variability in Adults: A Systematic Review and Network Meta-Analysis
Source: Rev Cardiovasc Med. 2024 Jan 9;25(1):9. doi: 10.31083/j.rcm2501009 (PMC11262364; doi:10.31083/j.rcm2501009)
Supplement: Supplementary file 1 [file 2153-8174-25-1-009-s1.zip]

Archive with 3 entries (2 files):
- 2153-8174-25-1-009-s1/
- 2153-8174-25-1-009-s1/PRISMA NMA checklist.docx
- 2153-8174-25-1-009-s1/Supplementary Material.docx
